# Supplementary material for: Evaluation of Optimal Reference Genes for qRT-PCR Analysis in Hyphantria cunea (Drury)
Source: Insects. 2022 Jan 14;13(1):97. doi: 10.3390/insects13010097 (PMC8778541; doi:10.3390/insects13010097)
Supplement: Supplementary file 1 [file insects-13-00097-s001.zip]

Archive with 1 entries (1 files):
- insects-1509914-supplementary.pdf
